# Supplementary material for: Analysis of the Glucose-Dependent Transcriptome in Murine Hypothalamic Cells
Source: Cells. 2022 Feb 11;11(4):639. doi: 10.3390/cells11040639 (PMC8870115; doi:10.3390/cells11040639)
Supplement: Supplementary file 1 [file cells-11-00639-s001.zip]

Archive with 1 entries (1 files):
- cells-1581535-supplementary.pdf
